# Supplementary material for: Generation and Application of Monoclonal Antibodies against Porcine S100A8, S100A9, and S100A12 Proteins Using Hybridoma Technology
Source: Int J Mol Sci. 2024 Jan 14;25(2):1029. doi: 10.3390/ijms25021029 (PMC10816078; doi:10.3390/ijms25021029)
Supplement: Supplementary file 1 [file ijms-25-01029-s001.zip]

Archive with 1 entries (1 files):
- ijms-2773204-supplementary.pdf
